# Supplementary material for: Selective Cytotoxicity of Portuguese Propolis Ethyl Acetate Fraction towards Renal Cancer Cells
Source: Molecules. 2022 Jun 22;27(13):4001. doi: 10.3390/molecules27134001 (PMC9268251; doi:10.3390/molecules27134001)
Supplement: Supplementary file 1 [file molecules-27-04001-s001.zip]

Archive with 1 entries (1 files):
- molecules-1768258-supplementary.pdf
